# Supplementary material for: Arbuscular Mycorrhizal Fungi Induced Plant Resistance against Fusarium Wilt in Jasmonate Biosynthesis Defective Mutant and Wild Type of Tomato
Source: J Fungi (Basel). 2022 Apr 20;8(5):422. doi: 10.3390/jof8050422 (PMC9146357; doi:10.3390/jof8050422)
Supplement: Supplementary file 1 [file jof-08-00422-s001.zip]

Archive with 1 entries (1 files):
- jof-1654405-supplementary.pdf
